# Supplementary material for: Genome-Wide Gene-Set Analysis Identifies Molecular Mechanisms Associated with ALS
Source: Int J Mol Sci. 2023 Feb 16;24(4):4021. doi: 10.3390/ijms24044021 (PMC9966913; doi:10.3390/ijms24044021)
Supplement: Supplementary file 1 [file ijms-24-04021-s001.zip]

Archive with 8 entries (7 files):
- Supplementary/
- Supplementary/Figure S1.png
- Supplementary/Figure S2.png
- Supplementary/Figure S3.png
- Supplementary/Figure S4.png
- Supplementary/Figure S5.png
- Supplementary/Figure S6.png
- Supplementary/Table S1.xlsx
