# Supplementary material for: Genome-Wide Gene-Set Analysis Identifies Molecular Mechanisms Associated with ALS
Source: Int J Mol Sci. 2023 Feb 16;24(4):4021. doi: 10.3390/ijms24044021 (PMC9966913; doi:10.3390/ijms24044021)
Supplement: Supplementary file 1 [file ijms-24-04021-s001.zip › Supplementary/Table S1.xlsx]

## Sheet: file4
Gene sets	Genes	FDR
BIOCARTA_AGPCR_PATHWAY	PRKCB	0.0368436
	PRKACG	0.128618
	ARRB1	0.49392
	PRKCA	0.635691
	PRKAR1B	0.682208
	PRKAR1A	0.811856
	PRKAR2B	0.851852
	PRKAR2A	0.861994
	PRKACB	0.915157
	GRK4	0.940751
	GNAS	0.967022
BIOCARTA_BAD_PATHWAY	PRKACG	0.128618
	IGF1	0.3324
	BAD	0.362641
	RPS6KA1	0.537526
	PIK3R1	0.537857
	KITLG	0.609046
	IL3	0.614953
	KIT	0.657792
	PRKAR1B	0.682208
	MAPK3	0.710863
	YWHAH	0.740928
	ADCY1	0.80704
	PRKAR1A	0.811856
	BCL2	0.845419
	MAPK1	0.845461
	BAX	0.851852
	PRKAR2B	0.851852
	IGF1R	0.855349
	PIK3CG	0.857319
	PRKAR2A	0.861994
	AKT1	0.899737
	PRKACB	0.915157
	CSF2RB	0.949548
	PIK3CA	0.967449
BIOCARTA_CFTR_PATHWAY	PRKACG	0.128618
	PRKAR1B	0.682208
	ADRB2	0.774313
	SLC9A3R1	0.799636
	ADCY1	0.80704
	PRKAR1A	0.811856
	PRKAR2B	0.851852
	PRKAR2A	0.861994
	PRKACB	0.915157
	EZR	0.92421
	CFTR	0.957083
BIOCARTA_CK1_PATHWAY	PRKACG	0.128618
	DRD1	0.308216
	PPP2CA	0.467197
	CDK5R1	0.600596
	GRM1	0.648038
	PRKAR1B	0.682208
	PPP3CA	0.698001
	CSNK1D	0.774632
	DRD2	0.804694
	PRKAR1A	0.811856
	PRKAR2B	0.851852
	PRKAR2A	0.861994
	PPP1R1B	0.888017
	PRKACB	0.915157
	CDK5	0.942053
	PLCB1	0.971477
BIOCARTA_CREB_PATHWAY	PRKCB	0.0368436
	PRKACG	0.128618
	ARRB1	0.49392
	PRKCA	0.635691
	PRKAR1B	0.682208
	PRKAR1A	0.811856
	PRKAR2B	0.851852
	PRKAR2A	0.861994
	PRKACB	0.915157
	GRK4	0.940751
	GNAS	0.967022
BIOCARTA_CSK_PATHWAY	PRKACG	0.128618
	HLA-DRB1	0.261099
	HLA-DRA	0.406947
	HLA-DRB5	0.445642
	CSK	0.447732
	CD3D	0.562175
	CD3G	0.566724
	CD3E	0.602338
	PTPRC	0.664085
	PRKAR1B	0.682208
	CD247	0.723919
	CD4	0.804694
	ADCY1	0.80704
	PRKAR1A	0.811856
	ZAP70	0.83138
	CREBBP	0.838777
	PRKAR2B	0.851852
	LCK	0.855876
	PRKAR2A	0.861994
	PRKACB	0.915157
BIOCARTA_DREAM_PATHWAY	PRKACG	0.128618
	KCNIP3	0.408721
	PRKAR1B	0.682208
	FOS	0.710171
	MAPK3	0.710863
	PRKAR1A	0.811856
	CREM	0.835981
	CREB1	0.851852
	PRKAR2B	0.851852
	PRKAR2A	0.861994
	OPRK1	0.890238
	PRKACB	0.915157
	JUN	0.915542
BIOCARTA_GHRELIN_PATHWAY	IGFBP5	0.0656649
	IGFBP2	0.0866909
	IGF1	0.3324
	IGFBP1	0.378565
	IGFBP3	0.491751
	IGFBP4	0.659892
	GH1	0.703331
	RAPGEF5	0.740928
	GHRH	0.842002
	GHRL	0.846218
	SST	0.889132
	IGFBP6	0.901801
	IGFALS	0.904458
BIOCARTA_IGF1R_PATHWAY	PRKACG	0.128618
	BAD	0.362641
	RPS6KA1	0.537526
	PIK3R1	0.537857
	PRKAR1B	0.682208
	GRB2	0.690001
	HRAS	0.703331
	MAPK3	0.710863
	YWHAH	0.740928
	IRS1	0.792345
	SOS1	0.799636
	ADCY1	0.80704
	PRKAR1A	0.811856
	MAPK1	0.845461
	PRKAR2B	0.851852
	IGF1R	0.855349
	PRKAR2A	0.861994
	RAF1	0.882895
	AKT1	0.899737
	MAP2K1	0.908791
	PRKACB	0.915157
	SHC1	0.952781
	PIK3CA	0.967449
BIOCARTA_LYMPHOCYTE_PATHWAY	ITGB2	0.691341
	SELE	0.710171
	CD44	0.722155
	SELL	0.726493
	ITGA4	0.729604
	ITGB1	0.776736
	ITGAL	0.787868
	PECAM1	0.800927
	ICAM1	0.899173
BIOCARTA_MONOCYTE_PATHWAY	ITGAM	0.350581
	ITGB2	0.691341
	SELE	0.710171
	SELP	0.711121
	CD44	0.722155
	SELL	0.726493
	ITGA4	0.729604
	ITGB1	0.776736
	ITGAL	0.787868
	PECAM1	0.800927
	ICAM1	0.899173
BIOCARTA_MPR_PATHWAY	PRKACG	0.128618
	RPS6KA1	0.537526
	PIN1	0.626239
	PRKAR1B	0.682208
	HRAS	0.703331
	CAP1	0.703331
	MAPK3	0.710863
	PGR	0.740928
	ADCY1	0.80704
	PRKAR1A	0.811856
	CCNB1	0.845419
	MAPK1	0.845461
	PRKAR2B	0.851852
	PAQR7	0.856083
	PRKAR2A	0.861994
	CDK1	0.902448
	PRKACB	0.915157
	CDC25C	0.928595
	PAQR5	0.932438
	ACTA1	0.943573
	MYT1	0.947724
BIOCARTA_PPARA_PATHWAY	PRKCB	0.0368436
	PRKACG	0.128618
	HSPA1A	0.325655
	RXRA	0.445642
	TNF	0.4881
	PIK3R1	0.537857
	DUT	0.590621
	PRKCA	0.635691
	PTGS2	0.646878
	NR0B2	0.657792
	PPARGC1A	0.662841
	NCOR2	0.667805
	MRPL11	0.67042
	MYC	0.672786
	SRA1	0.680636
	PRKAR1B	0.682208
	NOS2	0.687432
	APOA2	0.710171
	MAPK3	0.710863
	NR1H3	0.7397
	EHHADH	0.745673
	DUSP1	0.768133
	NFKBIA	0.790707
	PDGFA	0.799291
	PRKAR1A	0.811856
	STAT5A	0.813829
	CREBBP	0.838777
	MAPK1	0.845461
	PPARA	0.845579
	PRKAR2B	0.851852
	FABP1	0.857319
	PIK3CG	0.857319
	STAT5B	0.859507
	PRKAR2A	0.861994
	EP300	0.864797
	RB1	0.869085
	MED1	0.877258
	HSD17B4	0.894566
	LPL	0.894738
	RELA	0.898436
	NRIP1	0.902448
	ME1	0.908443
	NCOR1	0.908791
	PRKACB	0.915157
	JUN	0.915542
	NCOA1	0.9171
	HSP90AA1	0.926792
	APOA1	0.944373
	SP1	0.954162
	PIK3CA	0.967449
	CITED2	0.972861
	ACOX1	0.975065
BIOCARTA_SHH_PATHWAY	PRKACG	0.128618
	PTCH1	0.282756
	GLI3	0.421916
	GLI1	0.621488
	PRKAR1B	0.682208
	DYRK1A	0.697934
	SMO	0.743047
	GSK3B	0.787868
	PRKAR1A	0.811856
	PRKAR2B	0.851852
	PRKAR2A	0.861994
	SHH	0.895002
	PRKACB	0.915157
	DYRK1B	0.922489
	GLI2	0.939121
	SUFU	0.991915
BIOCARTA_STATHMIN_PATHWAY	PRKACG	0.128618
	HSPA5	0.49392
	RB1CC1	0.544207
	CD3D	0.562175
	CD3G	0.566724
	CD3E	0.602338
	PRKAR1B	0.682208
	CD247	0.723919
	UHMK1	0.793174
	PRKAR1A	0.811856
	STMN1	0.833449
	CCNB1	0.845419
	PRKAR2B	0.851852
	TSG101	0.859507
	PRKAR2A	0.861994
	CDK1	0.902448
	MAPK13	0.90969
	PRKACB	0.915157
	CD2	0.917967
	CAMK4	0.952005
BIOCARTA_TCR_PATHWAY	PRKCB	0.0368436
	CALM3	0.445642
	CALM1	0.476622
	RAC1	0.515896
	VAV1	0.519818
	FYN	0.537857
	PIK3R1	0.537857
	CD3D	0.562175
	CD3G	0.566724
	MAPK8	0.574628
	CD3E	0.602338
	NFATC1	0.626281
	PRKCA	0.635691
	PTPN7	0.662841
	GRB2	0.690001
	LAT	0.69214
	PPP3CA	0.698001
	HRAS	0.703331
	FOS	0.710171
	MAPK3	0.710863
	CD247	0.723919
	CALM2	0.725972
	NFKBIA	0.790707
	NFATC2	0.799636
	SOS1	0.799636
	ZAP70	0.83138
	RASA1	0.854035
	LCK	0.855876
	PIK3CG	0.857319
	MAP2K4	0.882658
	RAF1	0.882895
	RELA	0.898436
	NFKB1	0.904458
	PPP3CB	0.906155
	MAP2K1	0.908791
	JUN	0.915542
	PPP3CC	0.927445
	NFATC3	0.931379
	ELK1	0.946069
	SHC1	0.952781
	MAP3K1	0.960936
	PIK3CA	0.967449
	PLCG1	0.972835
	NFATC4	0.98235
BIOCARTA_VIP_PATHWAY	PRKACG	0.128618
	CALM3	0.445642
	CALM1	0.476622
	NFATC1	0.626281
	MYC	0.672786
	PRKAR1B	0.682208
	EGR2	0.691341
	PPP3CA	0.698001
	CALM2	0.725972
	CHUK	0.775939
	NFKBIA	0.790707
	NFATC2	0.799636
	PRKAR1A	0.811856
	GNAQ	0.825829
	PRKAR2B	0.851852
	PRKAR2A	0.861994
	VIPR2	0.889938
	RELA	0.898436
	NFKB1	0.904458
	PPP3CB	0.906155
	PRKACB	0.915157
	PPP3CC	0.927445
	VIP	0.928962
	EGR3	0.949836
	MAP3K1	0.960936
	PLCG1	0.972835
GARGALOVIC_RESPONSE_TO_OXIDIZED_PHOSPHOLIPIDS_BLACK_UP	GCH1	0.252728
	SPRY4	0.325655
	NFE2L2	0.337103
	ZBTB21	0.363245
	ATP11B	0.422721
	DUSP14	0.458996
	AKIRIN2	0.521094
	CDC42EP2	0.610748
	PRNP	0.612311
	RGMB	0.620491
	KLF2	0.661337
	TRIB3	0.673213
	F2RL2	0.686015
	LATS2	0.709007
	ABHD4	0.732702
	CCDC93	0.742884
	MOB2	0.775939
	CDKN1A	0.826162
	ZNF654	0.839603
	TFEC	0.859507
	ERRFI1	0.864172
	OSGIN2	0.877258
	SRC	0.90056
	SQLE	0.900845
	EIF1	0.901801
	ETV5	0.903265
	PLAGL1	0.908791
	ZNF44	0.912683
	CLK1	0.944387
	SNX16	0.952106
	CCDC82	0.955236
	RHPN2	0.968213
	CD55	0.989602
GOMF_CYCLIC_NUCLEOTIDE_BINDING	PRKG1	0.0547578
	PRKG2	0.245969
	PDE6G	0.362641
	HCN3	0.377762
	CNGB3	0.420516
	HCN1	0.475987
	SLC19A1	0.497162
	CNP	0.546915
	PDE6H	0.658672
	POPDC2	0.680237
	PRKAR1B	0.682208
	RAPGEF2	0.704918
	CNBD2	0.748981
	CNGA2	0.776891
	PDE11A	0.790707
	PRKAR1A	0.811856
	KCNH1	0.827439
	HCN4	0.845419
	STING1	0.845419
	RAPGEF3	0.845583
	RAPGEF4	0.846056
	PRKAR2B	0.851852
	PRKAR2A	0.861994
	CNGA4	0.863636
	PDE10A	0.864126
	CNGA3	0.876718
	PDE4B	0.899129
	FKBP1B	0.911863
	PDE4D	0.918659
	POPDC3	0.922963
	CNGA1	0.923824
	PDE6C	0.926792
	PDE5A	0.944802
	BVES	0.961755
	HCN2	0.977788
	CNGB1	0.979085
	PDE4A	0.980306
	PDE2A	0.990884
GOMF_CYCLIC_NUCLEOTIDE_DEPENDENT_PROTEIN_KINASE_ACTIVITY	PRKG1	0.0547578
	PRKACG	0.128618
	AKAP13	0.147827
	PRKG2	0.245969
	PRKACA	0.661148
	PRKAA1	0.691341
	PRKAG1	0.899129
	PRKACB	0.915157
	PRKX	0.941863
GOMF_DIOXYGENASE_ACTIVITY	HAAO	0.105634
	FTO	0.263483
	HIF1AN	0.364424
	JMJD1C	0.375602
	JMJD7	0.389573
	TET1	0.398595
	JMJD7-PLA2G4B	0.40224
	TET3	0.420594
	ALOX12	0.487512
	ALOX15B	0.542427
	RPE65	0.566724
	P3H2	0.578069
	JARID2	0.604395
	KDM5C	0.608052
	IDO1	0.609664
	ADO	0.632739
	P4HA3	0.635205
	PTGS2	0.646878
	KDM5A	0.658249
	RIOX2	0.674052
	ALKBH5	0.682327
	ADI1	0.690947
	P4HA2	0.706068
	KDM7A	0.706686
	TYW5	0.715195
	ALKBH7	0.716113
	PTGS1	0.740928
	KDM6B	0.762301
	ETHE1	0.765294
	TDO2	0.776736
	HSPBAP1	0.784735
	KDM4B	0.787868
	HGD	0.791045
	RSBN1	0.7913
	ALKBH8	0.791563
	RIOX1	0.79179
	PLOD2	0.797515
	KDM5B	0.804694
	HPDL	0.810766
	ALOX12B	0.81322
	BCO1	0.824102
	BCO2	0.835981
	KDM3B	0.837391
	EGLN3	0.839817
	OGFOD1	0.839866
	POR	0.840602
	PHYH	0.84074
	KDM4C	0.842148
	KDM8	0.84406
	JMJD6	0.845419
	HPD	0.845461
	KDM3A	0.851852
	PHF2	0.854713
	ALOX5	0.855558
	PLOD1	0.857267
	KDM2B	0.861377
	IDO2	0.864888
	ALKBH1	0.867013
	KDM6A	0.868572
	KDM4A	0.876718
	ALOXE3	0.878884
	ALKBH2	0.888143
	ALOX5AP	0.897517
	P3H1	0.899129
	ALOX15	0.902443
	PIR	0.902448
	RSBN1L	0.902939
	P4HTM	0.904458
	PHYHD1	0.904458
	P3H3	0.90701
	OGFOD3	0.915542
	ALKBH4	0.92075
	CDO1	0.924663
	ASPHD1	0.925523
	KDM4D	0.925832
	PLOD3	0.932701
	JMJD4	0.939117
	P4HA1	0.940884
	KDM4E	0.944373
	HR	0.948396
	EGLN2	0.952781
	BBOX1	0.956864
	ALKBH6	0.963417
	ALKBH3	0.975169
	TMLHE	0.975271
	EGLN1	0.975576
	TET2	0.984994
	P4HB	0.985386
	ASPH	0.986164
	OGFOD2	0.987494
	ASPHD2	0.988457
	PHF8	0.990291
	KDM2A	0.993936
MIR12119	PIP4K2C	0.0129298
	ZKSCAN8	0.0646435
	RBFOX1	0.116968
	SLC2A13	0.147827
	SRSF6	0.202393
	AAK1	0.220556
	KCTD2	0.231809
	ZNF705E	0.273164
	ADAMTS15	0.286953
	RAB8B	0.292043
	SEMA4D	0.325655
	ANGPT4	0.325655
	CCPG1	0.337103
	CD300LF	0.348302
	RASGRP1	0.352498
	PRDM5	0.375683
	SAA2	0.383277
	VAV3	0.392828
	TET1	0.398595
	TRAF6	0.412905
	LGR5	0.414202
	TET3	0.420594
	NKIRAS2	0.423034
	PTPRD	0.423576
	XPO7	0.444157
	RAG1	0.451985
	ACVR2B	0.457033
	OPHN1	0.464459
	CLEC1A	0.49596
	BMPR2	0.505955
	GIN1	0.537655
	SERP1	0.537857
	DNALI1	0.548223
	FAM177B	0.558582
	KCNA3	0.574619
	TIMP2	0.576769
	NAV2	0.579177
	TEF	0.599706
	MMP28	0.602659
	THAP1	0.603084
	GLO1	0.604395
	RHOQ	0.604395
	PCYT1A	0.613765
	GNB1	0.614697
	STON1	0.635205
	PRKCA	0.635691
	USP38	0.657792
	QKI	0.662912
	SENP2	0.668873
	ARID1A	0.670493
	KIAA0040	0.674121
	COPS3	0.6841
	TOMM40L	0.686015
	PATJ	0.691328
	MARCHF6	0.724842
	HOXA1	0.72694
	RFT1	0.727955
	PPM1F	0.733638
	VCL	0.7397
	PGR	0.740928
	ESCO1	0.740928
	MRRF	0.743556
	CYRIA	0.743616
	FIGNL2	0.745912
	COL6A1	0.760496
	ARFGEF2	0.77455
	LINC02688	0.775939
	PSKH1	0.776654
	SRGAP3	0.778727
	PRR16	0.779485
	SFXN5	0.78113
	VNN1	0.789982
	RUNX1T1	0.790707
	ERCC6	0.791045
	RHOT1	0.791045
	USP36	0.79179
	UHMK1	0.793174
	SUCLA2	0.811628
	LRIG2	0.811856
	GALNT15	0.816125
	KLK4	0.819651
	WASF2	0.826176
	RASSF6	0.826444
	KCNH1	0.827439
	MYEOV	0.833429
	DFFA	0.83376
	TTC17	0.83465
	ZMIZ2	0.835981
	PPP2R3C	0.845419
	KIF27	0.845419
	SPATA12	0.845461
	ZBTB41	0.84762
	CPEB4	0.847665
	MXD1	0.851852
	RAMAC	0.851852
	ACVR2A	0.855139
	LCK	0.855876
	NALCN	0.855876
	UVRAG	0.856083
	DDHD1	0.861994
	PPP1R9A	0.863106
	RALGPS1	0.863496
	BEGAIN	0.864172
	ZNF626	0.867065
	RB1	0.869085
	MOCS1	0.879799
	KANSL3	0.884283
	FRK	0.889132
	UTRN	0.889207
	HSPA14	0.889938
	PAX6	0.890238
	CCER1	0.891965
	RGS1	0.894527
	SPECC1	0.894527
	TRAK2	0.894654
	FGF14	0.898436
	ADGB	0.898436
	CABLES2	0.898436
	ZNF705A	0.898436
	RPRD1B	0.899245
	SH2B3	0.89955
	SRC	0.90056
	NXF1	0.902443
	NRIP1	0.902448
	URB2	0.902448
	YOD1	0.902448
	SEMA3A	0.904458
	CDNF	0.904642
	GPD1	0.905005
	TTC14	0.908472
	CDYL	0.908806
	MFHAS1	0.911233
	DLK1	0.911863
	CAPS2	0.912683
	RAB3C	0.913576
	RUNX1	0.913668
	EXPH5	0.915892
	ANGPTL4	0.916953
	ZNF608	0.917967
	CYSLTR1	0.919416
	DUSP16	0.922845
	KXD1	0.923273
	RGS19	0.925048
	RIC3	0.925397
	ERC2	0.926792
	POLK	0.928547
	IKZF2	0.929088
	NFATC3	0.931379
	COL4A6	0.932701
	ERLIN2	0.935675
	ARF1	0.936909
	ZNF80	0.939121
	ARID3B	0.939121
	BAZ2B	0.939121
	ZNF233	0.9392
	ZFYVE26	0.940077
	IKZF3	0.944247
	HOXC10	0.944373
	APOBEC3A	0.944373
	MFSD8	0.944425
	SLAMF6	0.945996
	CCND2	0.952632
	ADAM10	0.955749
	RCAN2	0.955975
	CYB5A	0.960938
	CBFA2T3	0.961253
	PBX4	0.96171
	MIOS	0.962356
	GXYLT1	0.96324
	AADAC	0.9678
	SLCO1A2	0.968619
	LRRC8A	0.969471
	MTMR9	0.974968
	ARMC8	0.975065
	SPRED3	0.979872
	TMEM52B	0.983193
	PAX5	0.988594
	ESRP1	0.989291
	CSRP3	0.989816
	PEAK1	0.993124
	RCOR1	0.993418
	ZNF705D	0.994293
	CAPS	0.996035
MIR4286	RBFOX1	0.116968
	VANGL1	0.116968
	BTN3A2	0.163762
	KCNC1	0.165542
	IGLON5	0.200283
	ZFP36L1	0.213234
	FAM117B	0.287673
	TMEM229B	0.2879
	ZNF470	0.322096
	KCND1	0.335976
	SLC10A7	0.397392
	MEX3A	0.439339
	BTN2A1	0.470479
	NUS1	0.476646
	PRDM11	0.477547
	ADRA1A	0.484573
	RORB	0.492437
	ZNF641	0.554425
	WASHC4	0.554642
	ANKRD34A	0.55804
	PTBP2	0.563737
	FBLIM1	0.566724
	CIRBP	0.60833
	ARHGEF38	0.634326
	TLN2	0.635205
	KHDC4	0.635691
	KCNA7	0.635735
	MDK	0.661148
	LIN28A	0.682208
	FBXW2	0.687432
	NPTX2	0.693047
	PTGES3	0.703584
	ZPR1	0.718396
	GLS2	0.724095
	COL4A1	0.72694
	PPP4R1	0.732186
	CELF5	0.735547
	RNF157	0.7621
	GANC	0.767325
	KIAA1671	0.767573
	PHF1	0.792078
	CES3	0.803188
	MXI1	0.804694
	TMEM104	0.811397
	G6PC2	0.814372
	PPM1E	0.816005
	KLHDC3	0.825829
	ZBTB1	0.835981
	GALNT1	0.837643
	SEMA4F	0.840633
	ORMDL3	0.846333
	BCL11A	0.851852
	BEND3	0.856083
	LDLR	0.859507
	GOLPH3	0.864172
	GABRA3	0.865523
	NSD1	0.865604
	MAN2A2	0.869085
	TRAPPC2L	0.873187
	SYT2	0.877258
	DCTN5	0.87991
	LZTR1	0.890679
	CRAMP1	0.896587
	FURIN	0.89955
	RNF144B	0.902448
	LRRC4	0.907462
	RDH10	0.918377
	UBE2R2	0.919755
	CLDN11	0.926624
	ZBTB7B	0.927445
	NDST1	0.931379
	ITPRID1	0.931951
	PPP4R3A	0.937394
	SECISBP2L	0.939121
	HSF5	0.939402
	IFFO2	0.940227
	RNF34	0.944387
	RETREG3	0.944802
	DCP1A	0.958795
	MGAT3	0.960932
	PPIL1	0.962734
	FAM120AOS	0.968213
	TSHZ1	0.972073
	FOXO4	0.975065
	GPR55	0.975252
	FANCA	0.981223
	MAGEA8	0.989395
	HMGA1	0.993097
	PLEKHA8	0.998557
PID_RHOA_PATHWAY	SLC9A1	0.128401
	CCN1	0.164873
	MAP2K6	0.249993
	PIP5K1B	0.298633
	CDKN1B	0.348411
	LIMK1	0.349578
	SCAI	0.35333
	PIP5K1C	0.378343
	LIMK2	0.379797
	MAPK8	0.574628
	MAPK12	0.650107
	F2RL2	0.686015
	ROCK1	0.686015
	CDC42	0.703907
	FOS	0.710171
	PLD1	0.716113
	SH3GL2	0.72694
	MSN	0.733145
	VCL	0.7397
	PLD2	0.758483
	ITGB1	0.776736
	CIT	0.776736
	DIAPH1	0.78957
	PARD6A	0.806301
	PKN2	0.832588
	MYL2	0.835981
	ATF2	0.85492
	CFL1	0.864172
	PIP5K1A	0.868879
	RHOA	0.871183
	ROCK2	0.879516
	MAP2K4	0.882658
	PTEN	0.894527
	PKN1	0.899129
	SRF	0.901801
	PRKCZ	0.907462
	JUN	0.915542
	MRTFA	0.923192
	EZR	0.92421
	SLC9A3	0.929088
	ACTA1	0.943573
	MAP2K3	0.944247
	PPP1R12A	0.9567
	TLN1	0.96324
	RDX	0.973265
